# Supplementary material for: A Guinea Pig Model of Pediatric Metabolic Dysfunction-Associated Steatohepatitis: Poor Vitamin C Status May Advance Disease
Source: Nutrients. 2025 Jan 15;17(2):291. doi: 10.3390/nu17020291 (PMC11767659; doi:10.3390/nu17020291)
Supplement: Supplementary file 1 [file nutrients-17-00291-s001.zip]

Archive with 1 entries (1 files):
- nutrients-3398495-supplementary.pdf
